# Supplementary material for: Micromanipulation System for Isolating a Single Cryptosporidium Oocyst
Source: Micromachines (Basel). 2019 Dec 18;11(1):3. doi: 10.3390/mi11010003 (PMC7019727; doi:10.3390/mi11010003)
Supplement: Supplementary file 1 [file micromachines-11-00003-s001.zip]

Archive with 2 entries (2 files):
- micromachines-11-00003-s001.pdf
- Supplementary.mp4
